# Supplementary material for: Neonatal Nav1.5 Protein Expression in Human Colorectal Cancer: Immunohistochemical Characterization and Clinical Evaluation
Source: Cancers (Basel). 2021 Jul 30;13(15):3832. doi: 10.3390/cancers13153832 (PMC8345135; doi:10.3390/cancers13153832)
Supplement: Supplementary file 1 [file cancers-13-03832-s001.zip]

Archive with 1 entries (1 files):
- cancers-1290973-supplementary.pdf
